# Supplementary material for: Dendritic cell immunotherapy followed by cART interruption during HIV-1 infection induces plasma protein markers of cellular immunity and neutrophil recruitment
Source: PLoS One. 2018 Feb 1;13(2):e0192278. doi: 10.1371/journal.pone.0192278 (PMC5794189; doi:10.1371/journal.pone.0192278)
Supplement: S1 Table — This table contains the primary analyte data that this study is based on. (XLSX) [file pone.0192278.s005.xlsx]

## Sheet: Supplementary Table 1
patID	visit	Annotation	sex	6Ckine	Adiponectin	AgRP	Aldose.Reductase	AACT	AAT	A1Micro	A2Macro	AFP	AR	Angiogenin	ANG.2	ACE	Angiotensinogen	Lp.a	Apo.A.I	Apo.A.II	Apo.A.IV	Apo.B	Apo.C.I	Apo.C.III	Apo.D	Apo.E	Apo.H	AXL	BAFF	BLC	B2M	BTC	BDNF	C.Peptide	CRP	Calbindin	CA.125	CA.15.3	CA.19.9	CA.72.4	CEA	Cathepsin.D	CD5L	CD40	CD40.L	cFib	HCC.4	CgA	CNTF
Included in analysis?				yes	yes	yes	yes	yes	yes	yes	yes	yes	no	yes	yes	yes	yes	yes	yes	yes	yes	yes	yes	yes	yes	yes	yes	yes	yes	yes	yes	no	yes	yes	yes	no	yes	yes	yes	yes	yes	yes	yes	yes	yes	yes	yes	yes	no
HC1	1	HC	m	316	2.5	<113	7.8	978	2.2	14	0.82	3.6	<996	407	3.8	94	61	340	1.3	302	11	2020	348	472	<74	46	290	7.8	655	<62	1.2	<137	3.2	5	1.3	<4.5	<3.8	6.5	21	22	3.7	260	2110	1.2	0.24	49	8.1	504	<96
HC2	1	HC	f	274	3.1	<113	4.5	720	1.7	7.2	0.94	<0.55	<996	248	5.4	61	3.2	149	1.5	231	11	641	320	223	126	31	180	18	732	<62	0.95	<137	3.4	1.5	0.16	<4.5	6.1	2.8	<7.0	<20	2.2	176	2300	0.95	0.41	5.9	4.1	520	<96
HC3	1	HC	m	278	4.9	<113	7.5	670	1.9	7.9	1.1	<0.55	<996	315	2.3	78	244	178	1.7	348	12	1410	340	293	133	30	219	9.5	634	<62	1.1	<137	6.5	1.8	0.22	<4.5	<3.8	2.3	<7.0	<20	1	263	1630	0.71	0.3	12	5	376	<96
HC4	1	HC	m	265	3.9	<113	4.5	696	1.8	12	1.2	1.2	<996	274	2.4	65	57	125	1	254	6.1	801	153	89	93	16	186	8.9	583	<62	0.77	<137	2.3	0.84	0.14	<4.5	<3.8	4.6	<7.0	<20	1.1	149	1080	0.55	0.037	3	4	426	<96
HC5	1	HC	f	337	13	<113	4.5	1090	2.5	8	1.4	<0.55	<996	315	2	75	1.1	250	1.7	356	12	1970	440	347	<74	56	161	7.4	642	<62	0.96	<137	1.8	1	1.8	<4.5	<3.8	5.9	<7.0	<20	0.94	215	2830	0.51	0.09	13	4.4	356	<96
HC6	1	HC	m	291	3.3	<113	5.2	670	1.6	10	0.89	1.6	<996	293	3.2	80	146	532	1.7	346	12	1860	382	471	132	68	244	15	621	<62	0.95	<137	1.9	0.81	0.3	<4.5	<3.8	9.7	12	<20	1.7	210	1960	0.64	0.13	7.9	2.7	261	<96
HC7	1	HC	m	314	4.7	<113	3.8	1030	1.8	7.9	0.99	<0.55	<996	480	4.7	96	9.6	142	1.2	241	9.2	1480	160	155	92	21	141	13	388	<62	1.3	<137	3.1	0.94	3.9	<4.5	<3.8	7.5	<7.0	<20	1.6	225	2320	0.43	0.097	16	>28	380	<96
HC8	1	HC	m	386	1.3	<113	4.9	1090	1.6	9.3	0.8	0.57	<996	298	3.4	67	9.3	519	1.2	249	10	2400	260	319	131	58	221	11	798	<62	1.5	<137	6.8	3.7	1.1	<4.5	<3.8	2.3	<7.0	<20	1.3	180	2440	0.86	0.57	50	6	312	<96
HC9	1	HC	m	474	2	<113	<3.3	1750	1.9	12	0.79	<0.55	<996	305	1.2	60	<0.63	88	1.3	324	18	1020	233	253	101	30	114	11	761	<62	2.3	<137	2.9	0.82	1.7	<4.5	<3.8	2.9	<7.0	<20	1.9	271	2080	0.31	0.023	54	1.9	607	<96
HC10	1	HC	m	239	3.2	<113	5.9	1540	1.9	7	0.86	2.3	<996	273	3.8	44	391	171	1.3	243	15	799	201	168	136	22	201	6.4	441	<62	0.91	<137	1.9	0.92	0.16	<4.5	<3.8	3.1	<7.0	<20	0.77	96	979	0.51	0.16	18	3.6	249	<96
H006	5	PreVac		341	4.4	<113	9.1	623	1.2	11	1.3	2.8	<996	262	0.72	76	6.7	691	1.9	342	8.8	1580	326	352	166	33	235	14	615	<62	2.3	<137	4.7	1.4	0.7	<4.5	<3.8	4.5	13	<20	1.3	386	3220	0.81	0.1	1.3	2.1	134	<96
H001	3	PreVac		289	1.5	<113	7.2	651	1.3	13	0.94	1.4	<996	446	2.5	71	16	47	0.94	232	11	1130	167	125	83	10	225	10	650	<62	1.4	<137	5.3	2.9	1.6	<4.5	<3.8	2.4	12	38	1.8	149	3480	0.63	0.16	29	6.2	279	<96
H002	3	PreVac		453	2.7	<113	9.1	673	2.3	25	1.1	<0.55	<996	662	6.5	112	0.92	23	1.8	306	11	686	188	213	133	10	167	19	1300	<62	2.6	<137	0.65	1.4	2	<4.5	<3.8	4.3	<7.0	44	3.2	413	3750	0.81	0.035	5.6	6.2	828	<96
H003	3	PreVac		381	6.1	186	12	531	1.5	15	1.2	1.6	<996	260	2	57	1.2	44	1.3	267	14	968	262	222	149	20	257	19	1050	<62	2.8	<137	0.35	3.2	2	<4.5	<3.8	12	<7.0	<20	1.7	286	4490	0.7	0.044	2.9	4.1	310	<96
H004	3	PreVac		358	2.8	<113	5.9	696	1.5	11	1.4	<0.55	<996	460	3.8	117	20	57	1.6	367	18	2090	468	454	163	47	278	7.9	648	<62	1.4	<137	2.3	2.1	1.7	<4.5	3.9	3.3	<7.0	<20	1.3	195	2340	0.53	0.082	3.2	7.3	315	<96
H005	3	PreVac		381	4.7	<113	9.9	830	2.5	19	1.2	5.5	<996	344	3.3	66	1.4	311	1.5	331	15	2540	329	402	182	45	177	15	864	<62	1.6	<137	8.5	4.5	2.5	<4.5	4.1	5	7.5	<20	1.1	326	3290	1.2	0.14	1.6	10	582	<96
H007	3	PreVac		322	2.7	<113	12	658	1.4	9.4	1.1	0.87	<996	425	3.3	77	0.92	19	1.5	300	11	551	205	204	100	19	261	8.1	1030	<62	1.9	<137	6	4.2	0.97	<4.5	<3.8	5.5	<7.0	<20	3.8	433	2660	0.53	0.27	1.7	3.7	377	<96
H008	3	PreVac		412	3.9	143	11	590	1.1	8.2	1.2	0.8	<996	277	1.9	87	0.73	573	2	398	13	1510	282	340	190	17	257	14	1010	<62	1.1	<137	1	0.92	0.42	<4.5	<3.8	7.3	<7.0	36	0.94	343	1740	0.49	0.057	2.2	2.7	191	<96
H009	3	PreVac		324	3.5	<113	9.5	517	0.73	9.4	1.6	1.1	<996	365	2.1	119	8.1	70	2	391	9.8	1390	361	502	152	67	266	11	687	<62	1.5	<137	0.77	6	0.61	<4.5	5.6	7.4	<7.0	36	1.5	320	1370	0.65	0.044	1	9.8	189	<96
H010	3	PreVac		399	1.2	<113	9.9	623	1.3	16	0.98	1	<996	431	2.7	99	0.67	9.9	1.6	313	11	1540	262	349	130	28	138	27	1030	<62	2.1	<137	0.78	6.1	1.6	<4.5	4.8	3.4	<7.0	<20	0.94	373	4130	0.9	0.084	2.5	4.2	241	<96
H011	3	PreVac		358	3.3	<113	16	775	2.1	17	1	0.62	<996	374	1.7	87	21	23	1.1	245	11	1140	181	196	110	13	309	20	754	<62	3.4	<137	1.4	2.9	1.7	<4.5	4.8	6.2	8.2	<20	1.3	340	2910	0.84	0.088	5	5.9	872	<96
H012	3	PreVac		312	3.2	<113	9.9	658	1.3	14	1.1	0.77	<996	380	3.4	127	0.67	22	2	387	12	1900	278	290	169	19	201	21	992	<62	1.6	<137	3.5	5	0.76	<4.5	<3.8	2.8	<7.0	26	3.4	313	2230	0.58	0.14	4	7.1	379	<96
H013	3	PreVac		296	2.4	<113	17	1420	1.8	18	1.1	0.8	<996	628	5.1	71	0.92	57	1.4	235	19	1040	165	223	163	33	301	8.9	653	<62	2.3	<137	0.28	2.8	4.6	<4.5	<3.8	2.5	<7.0	<20	1.9	360	4040	0.5	0.018	2.6	5.6	346	<96
H014	3	PreVac		324	2.9	<113	9.9	745	1.6	9.3	1.3	1.2	<996	380	2.4	97	0.67	61	1.3	321	10	1340	246	185	163	25	270	12	1090	<62	1.7	<137	0.74	2.4	0.38	<4.5	<3.8	6.5	<7.0	95	1.2	279	1820	0.66	0.066	1.3	6.9	380	<96
H015	3	PreVac		369	1.9	<113	11	703	2.4	13	1.2	3.5	<996	295	3.3	95	1	589	1.7	325	10	1640	235	267	161	23	255	12	942	<62	1.4	<137	1.2	1.7	0.52	<4.5	<3.8	3	<7.0	<20	2	296	1320	0.76	0.079	7.6	6.3	443	<96
H016	3	PreVac		270	1.9	<113	11	759	2	14	1.2	3.9	<996	375	2.6	84	14	26	0.93	188	14	1400	166	184	119	23	267	11	889	67	1.6	<137	0.38	1.8	2.6	<4.5	<3.8	4.9	<7.0	104	0.58	252	3260	0.67	0.053	8.8	5.5	466	<96
H017	3	PreVac		339	5	<113	4.5	826	1.8	10	1.2	0.91	<996	407	3.9	107	8.5	90	1.1	266	11	2040	343	276	116	34	173	10	809	<62	1.7	<137	2	0.43	0.53	<4.5	<3.8	5.1	<7.0	<20	3.5	185	2760	0.66	0.086	7.2	2.9	324	<96
H002	8	Vac.3		350	3.1	184	5.9	607	2.2	17	1.2	0.69	<996	523	11	96	23	31	1.5	316	11	855	259	263	108	16	161	13	748	<62	2.5	<137	1.4	2.4	0.23	<4.5	<3.8	4	<7.0	30	3.2	195	2720	0.8	0.11	8.9	5.3	393	<96
H003	8	Vac.3		333	5.6	<113	14	665	2.1	14	1.3	0.72	<996	338	2	55	0.78	98	1.1	294	9.7	1420	333	241	114	18	208	19	1030	<62	2.3	<137	8.7	2.7	0.3	<4.5	<3.8	8.5	<7.0	<20	1.8	266	4170	0.92	0.76	13	4.6	324	<96
H004	8	Vac.3		325	2.8	<113	13	715	1.2	12	1.1	0.69	<996	398	4.6	98	8.9	100	1.3	367	11	1830	372	358	186	33	217	7.3	684	<62	1.3	<137	4.1	4.4	4.7	<4.5	<3.8	3.2	<7.0	22	1.2	185	1940	0.69	0.62	6.2	8.5	304	<96
H005	8	Vac.3		301	3.9	<113	11	1060	2.6	19	1.5	5.9	<996	352	5.5	61	2	347	1.4	346	9.1	2080	362	426	139	43	128	9.7	639	<62	1.9	<137	8.6	3	5.3	<4.5	4.9	4.4	12	<20	1.2	396	3270	1.4	0.45	14	11	352	<96
H006	8	Vac.3		322	5.1	<113	23	696	1.9	13	1.6	2.8	<996	359	0.91	67	5.8	618	1.5	385	8.4	2130	348	359	179	39	173	9.4	551	<62	2.1	<137	11	2.3	2.1	<4.5	<3.8	3.3	13	<20	1.4	555	3410	1.1	0.27	18	2.7	154	<96
H007	8	Vac.3		272	2.6	<113	13	723	1.8	12	1.1	0.72	<996	456	3.5	77	1.1	48	1.3	273	9.1	588	245	142	92	18	184	7.4	808	<62	2	<137	10	1.3	0.8	<4.5	<3.8	4.7	<7.0	<20	4.1	271	2530	0.75	1.6	17	4	358	<96
H008	8	Vac.3		331	3.9	<113	8.1	775	1.9	14	1.2	<0.55	<996	314	2.4	73	1.3	687	1.4	353	14	1290	307	257	138	24	184	12	829	<62	1.1	<137	3.6	0.8	44	<4.5	<3.8	5.9	<7.0	22	1.1	190	1810	0.6	0.41	14	4.3	209	<96
H014	8	Vac.3		265	3.1	<113	15	753	1.9	14	1.5	1.1	<996	283	3	80	2.5	79	1.3	326	13	1190	348	238	139	23	204	11	846	<62	1.3	<137	2.6	5.8	1.4	<4.5	<3.8	5.5	<7.0	44	1.4	159	1540	0.74	0.35	6.5	5.8	346	<96
H015	8	Vac.3		297	1.9	<113	7.8	753	1.7	12	1.4	3.5	<996	333	2.9	75	1.5	480	1.5	328	9.9	1350	298	335	227	24	232	9.7	621	<62	1.5	<137	4.7	1	0.41	<4.5	<3.8	2.5	<7.0	38	2.1	152	1410	0.72	0.7	8.4	2.5	467	<96
H016	8	Vac.3		261	2.1	<113	15	1140	2	14	1.4	4.9	<996	414	3	82	19	51	0.94	224	13	1370	228	272	93	32	245	8.2	647	<62	1.7	<137	8.1	1.9	12	<4.5	<3.8	4.3	<7.0	65	0.74	205	5050	0.81	1.1	13	5.9	332	<96
H017	8	Vac.3		306	5.9	<113	9	836	2.3	13	1.2	1.8	<996	433	3.5	102	13	101	1.1	251	16	1580	297	211	88	28	179	9.6	850	<62	1.8	<137	3	0.38	10	<4.5	<3.8	5.5	<7.0	22	3.8	328	2620	0.81	0.43	11	2.6	293	<96
H001	11	ATI		320	1.8	<113	4.5	811	1.4	14	0.92	0.97	<996	475	2.8	93	5.1	30	1.4	283	13	1720	341	422	120	31	286	16	855	<62	1.7	<137	3.9	3.5	1.3	<4.5	<3.8	2.1	9.3	22	1.7	195	3310	0.71	0.11	37	6.3	443	<96
H002	11	ATI		423	2.6	<113	5.9	691	2.2	18	1.4	<0.55	<996	645	8.4	104	6.2	34	1.5	304	10	920	251	247	85	24	138	17	963	<62	2.6	<137	2.9	2.8	1.1	<4.5	<3.8	4.5	<7.0	30	2.9	215	4870	0.83	0.2	9	6.9	417	<96
H003	11	ATI		366	5.8	<113	15	518	1.8	12	1.3	0.79	<996	246	1.7	67	<0.63	55	1.1	261	11	1060	293	211	101	24	175	18	715	<62	2.4	<137	5.6	1.6	0.18	<4.5	<3.8	8.2	<7.0	30	2.1	176	5940	0.85	0.69	10	3.9	238	<96
H004	11	ATI		380	3	<113	9.2	509	1.5	12	1.1	0.72	<996	387	5.3	93	11	144	1.4	339	12	1560	383	380	154	32	230	11	570	<62	1.2	<137	2.3	1.4	3.4	<4.5	4.7	2.6	<7.0	22	1.5	212	1920	0.67	0.32	6.2	6.6	276	<96
H005	11	ATI		278	3.9	<113	7.2	909	2.4	16	1.3	4.9	<996	384	3.7	54	1.7	323	1.3	329	9.7	1670	306	422	137	30	114	12	550	<62	1.9	<137	6.6	3	4.2	<4.5	<3.8	4.1	8.6	<20	1.1	296	3270	1.2	0.51	14	9.5	522	<96
H006	11	ATI		304	4.9	<113	7.2	595	1.4	9.8	1.4	2.7	<996	327	0.61	61	7.3	729	1.5	345	8.1	1500	325	355	153	30	155	14	512	<62	1.7	<137	8	1.4	1.2	<4.5	<3.8	3.6	12	22	1.3	286	3820	0.91	0.23	17	2.2	174	<96
H007	11	ATI		291	2.6	NR	7.2	637	2.6	9.3	1.2	<0.55	<996	390	3.1	76	2.6	29	1.1	308	8.8	690	234	177	94	23	195	9.3	715	<62	1.3	NR	4.7	1.5	2.2	<4.5	<3.8	4.6	<7.0	<20	4.2	245	3180	0.63	0.36	18	3.5	279	NR
H008	11	ATI		331	4	167	17	579	1.1	12	1.2	0.72	<996	183	1.8	83	1.3	528	1.5	401	17	2130	375	475	128	30	191	13	677	<62	0.87	<137	4.7	3.3	1	<4.5	<3.8	5.4	<7.0	26	1.2	161	1510	0.69	0.56	10	2.3	252	<96
H009	11	ATI		373	2.6	<113	11	449	0.58	7.7	1.6	1.3	<996	296	2.6	123	5.3	52	1.7	353	8.5	1300	270	340	145	72	256	11	810	<62	1.2	<137	2.8	14	0.58	<4.5	7.1	6.9	<7.0	44	1.7	356	1180	0.58	0.097	1.5	9.1	176	<96
H010	11	ATI		341	1.5	<113	12	770	1.6	14	0.92	1	<996	508	3.1	72	1.4	12	1.6	284	11	1460	275	333	115	27	165	18	978	<62	1.7	<137	0.36	3.7	2.8	<4.5	4.1	3	<7.0	<20	1.1	320	2790	0.65	0.07	1.4	4.2	277	<96
H011	11	ATI		352	4	<113	5.6	723	2.3	13	1.3	0.63	<996	438	1.5	87	49	26	1.3	318	13	1200	234	190	114	11	278	13	602	<62	1.4	<137	0.58	2.1	1.9	<4.5	4.4	4.7	11	<20	1.6	271	2090	0.59	0.04	17	4.9	836	<96
H012	11	ATI		331	2.6	<113	9.1	597	1.3	10	1.1	0.66	<996	403	4	139	1.2	17	2	358	9.2	1900	275	332	137	23	205	25	1030	<62	1.5	<137	1.5	3.8	0.19	<4.5	<3.8	2.9	<7.0	36	2.8	320	1860	0.7	0.088	3.5	6	418	<96
H013	11	ATI		339	1.9	<113	15	1420	1.9	11	1.1	0.8	<996	845	4.3	75	<0.63	61	1.3	249	15	766	171	213	163	28	284	9.8	663	<62	2.6	<137	0.71	3.9	2.8	<4.5	<3.8	2.4	<7.0	<20	1.9	400	5110	0.74	0.062	4.2	5.7	414	<96
H014	11	ATI		358	3.4	<113	11	863	3	13	1.6	0.79	<996	347	2.8	74	1.3	141	1.4	320	13	2030	378	293	115	24	184	8	929	<62	1.4	<137	4.5	6.6	2.2	<4.5	<3.8	5.9	<7.0	<20	1.4	212	2460	0.87	0.6	7.6	5.2	460	<96
H015	11	ATI		278	2.4	<113	8.4	735	1.6	9.7	1.3	3.3	<996	234	3.3	73	2.4	524	1.4	286	9.6	1650	290	279	118	21	206	11	596	<62	1.1	<137	6.4	3.7	0.62	<4.5	<3.8	2.6	<7.0	<20	2.1	114	1760	0.8	1	9.4	3.4	552	<96
H017	11	ATI		337	4.5	<113	9.5	735	1.8	12	1.3	1.1	<996	417	3.6	112	256	79	1.2	320	13	1530	361	373	86	28	180	11	718	<62	2	<137	2.9	0.41	0.34	<4.5	<3.8	5.1	<7.0	22	3.3	471	2600	0.91	0.36	11	2.6	355	<96
H016	12	ATI		261	2.3	<113	14	723	2	13	1.7	4.2	<996	400	3.4	104	22	19	1.1	219	15	1550	260	268	89	27	195	9.8	675	<62	1.6	<137	3.5	2.4	1.1	<4.5	<3.8	4.7	<7.0	38	0.83	276	2550	0.84	0.47	23	4.7	352	<96
H002	16	ATI.PVL		386	3.4	NR	11	572	1.8	18	0.94	<0.55	<996	515	8.6	86	1.5	28	1.3	276	12	685	162	125	118	15	119	23	897	<62	3	NR	5.6	2.8	0.7	<4.5	<3.8	3.4	<7.0	<20	2.6	180	3580	0.95	0.39	14	4.9	517	NR
H003	16	ATI.PVL		329	4.8	<113	8.4	518	2.4	11	1.3	0.79	<996	331	2.4	61	0.7	60	1	248	11	1180	267	192	134	21	166	29	1330	67	2.4	<137	3.1	5.1	0.29	<4.5	<3.8	6.4	<7.0	22	1.2	296	8210	0.96	0.34	15	3.6	312	<96
H004	16	ATI.PVL		358	2.6	<113	10	660	1.5	12	1	0.79	<996	389	5.3	109	6.5	159	1.2	291	12	1840	300	323	100	40	199	16	675	<62	2.2	<137	4.6	1.4	2.1	<4.5	4.7	2.8	<7.0	44	1.2	255	4530	0.87	0.46	9.1	6	308	<96
H005	16	ATI.PVL		282	3.8	<113	14	798	1.5	14	1.3	4.7	<996	414	3.3	64	4	262	1	237	8.2	1720	267	277	110	35	131	18	851	<62	2.9	<137	9.3	6.2	64	<4.5	4.2	4	9.3	<20	1.1	322	5700	1.4	0.41	45	6.7	432	<96
H006	16	ATI.PVL		335	5	<113	9.5	712	1.6	10	1.3	2.5	<996	376	<0.11	82	16	487	1.1	260	6.7	1820	259	285	106	35	116	22	810	<62	2.5	<137	4.9	2.1	2.8	<4.5	<3.8	3.1	16	38	1.2	626	4880	1	0.13	39	1.8	220	<96
H007	16	ATI.PVL		280	3.3	<113	10	691	1.5	11	1.2	<0.55	<996	469	2.9	76	0.87	57	1.2	345	10	404	190	119	100	16	191	9.4	843	<62	2.5	<137	19	2.7	2.5	<4.5	<3.8	3.9	<7.0	38	3.3	200	4360	0.74	2.6	26	3.5	452	<96
H008	16	ATI.PVL		411	3.4	<113	9.5	639	1.5	12	1.2	<0.55	<996	366	2.7	106	<0.63	356	1.3	351	15	1740	283	324	94	27	152	16	812	145	2.3	<137	5.4	1.3	0.91	<4.5	<3.8	5.1	<7.0	44	0.83	286	4200	0.75	0.41	25	2.5	257	<96
H009	16	ATI.PVL		337	2.9	<113	4.5	534	1.4	11	1.8	0.97	<996	401	2.5	109	12	49	1.8	438	11	1120	355	366	148	49	274	11	637	<62	1.4	<137	1.7	3.7	0.88	<4.5	4.4	5	<7.0	<20	1.7	286	1500	0.63	0.02	14	9.3	153	<96
H011	16	ATI.PVL		316	3.4	<113	5.9	715	1.9	13	1.3	<0.55	<996	504	1.5	85	33	22	1.2	296	11	1370	223	200	125	11	247	15	704	<62	2.1	<137	1.6	1.5	1	<4.5	<3.8	5.5	<7.0	<20	1.2	230	3080	0.76	0.11	15	4.3	562	<96
H012	16	ATI.PVL		272	3.6	<113	4.5	696	1.8	11	1.3	<0.55	<996	464	4.1	118	1.5	24	1.1	257	9	1710	209	168	158	14	108	24	1010	78	1.8	<137	3.4	1.6	0.87	<4.5	<3.8	3.1	<7.0	22	2.2	276	3790	0.72	0.13	15	4.5	276	<96
H013	16	ATI.PVL		274	2	<113	9	1200	1.7	16	1.3	1.2	<996	672	4.3	71	<0.63	61	0.98	208	15	683	176	208	98	26	210	10	636	<62	2.2	<137	2.4	3	1.3	<4.5	<3.8	1.5	<7.0	<20	1.5	200	5440	0.7	0.13	24	5.5	470	<96
H014	16	ATI.PVL		312	3.2	184	10	791	2.5	12	1.5	0.97	<996	406	3.4	80	<0.63	127	1.1	240	7.1	1800	205	178	122	26	186	16	1360	<62	2.6	<137	1.6	2.1	5.5	<4.5	<3.8	4.2	<7.0	<20	1.1	291	3490	0.88	0.3	20	4.3	385	<96
H015	16	ATI.PVL		333	2	<113	8.4	759	2.9	11	1.3	3	<996	392	2.6	70	1.7	515	1.3	281	8.6	1660	259	252	166	22	223	11	845	<62	2.1	<137	3.7	1.9	0.73	<4.5	<3.8	2.6	<7.0	<20	2.1	245	1950	0.92	0.65	23	4.8	493	<96
H016	16	ATI.PVL		270	2.5	<113	14	796	1.9	11	1.5	3.5	<996	407	3.1	102	13	14	1	220	18	1170	213	216	120	21	217	16	670	67	2	<137	2.6	3.5	1.9	<4.5	<3.8	4.4	<7.0	38	0.72	281	3410	1	0.33	33	4	381	<96
H017	16	ATI.PVL		374	4.6	<113	7.2	747	2.1	11	1.3	1	<996	381	4	112	4.4	81	1.4	294	15	1570	302	222	160	27	164	17	1280	<62	1.9	<137	2.8	0.47	1.4	<4.5	<3.8	4.9	<7.0	26	2.9	455	3400	0.89	0.44	14	2.2	477	<96
PEP11002	1	PEP		453	3.1	<113	5.9	888	1.7	12	0.76	0.63	<996	364	2.3	64	1.3	24	1.1	301	8.3	1590	324	402	107	105	270	13	781	<62	1.2	<137	6.5	1.4	0.47	<4.5	<3.8	4.4	<7.0	44	0.94	238	2010	0.6	0.09	6.7	4.3	782	<96
PEP11003	1	PEP		345	5.4	<113	9.5	926	2.1	11	1.1	<0.55	<996	450	1.4	52	48	200	1.1	276	8.5	2090	261	306	156	74	210	7.4	958	<62	1.6	<137	12	4.2	6	<4.5	<3.8	2.7	<7.0	<20	0.77	276	970	1.6	1.4	6.6	8.3	501	<96
PEP11004	1	PEP		395	3.1	<113	4.5	1040	2.2	18	0.75	1.8	<996	358	3.3	62	0.7	125	1.3	307	11	2540	324	405	142	77	286	8.8	584	<62	0.97	<137	1.2	7.3	2.6	<4.5	<3.8	3.8	<7.0	63	0.72	706	1820	0.83	0.061	35	8.1	1550	<96
PEP11004	2	PEP		386	2.8	<113	4.5	978	2.2	17	0.75	0.94	<996	340	3	61	0.78	122	1.3	307	11	2880	319	395	161	101	267	9.2	618	<62	1.3	<137	1.2	7.2	2.6	<4.5	<3.8	3.7	<7.0	78	0.6	555	1980	0.9	0.088	35	9.3	1570	<96
[truncated: 197 more columns]
