# Supplementary material for: Dendritic cell immunotherapy followed by cART interruption during HIV-1 infection induces plasma protein markers of cellular immunity and neutrophil recruitment
Source: PLoS One. 2018 Feb 1;13(2):e0192278. doi: 10.1371/journal.pone.0192278 (PMC5794189; doi:10.1371/journal.pone.0192278)
Supplement: S2 Table — Number and proportion of missing values in the analytes that passed quality control. (XLSX) [file pone.0192278.s006.xlsx]

## Sheet: Supplementary Table 2
Supplementary Table 2. A summary of missing data for analytes that passed quality control:
Analyte	Number of missing	Total number of analyte measurements	Proportion missing
ANG-2	1	60	0.01667
Eotaxin-1	1	60	0.01667
tPA	1	60	0.01667
vWF	1	60	0.01667
CK-MB	2	60	0.03333
GRO-alpha	2	60	0.03333
IGFBP-1	2	60	0.03333
HGF	3	60	0.05
MSLN	3	60	0.05
Nr-CAM	3	60	0.05
Prostasin	3	60	0.05
GST-alpha	4	60	0.06667
Insulin	4	60	0.06667
IL-8	4	60	0.06667
Angiotensinogen	5	60	0.08333
ITAC	6	60	0.1
Progesterone	6	60	0.1
MIP-3 alpha	7	60	0.11667
ENA-78	8	60	0.13333
LGL	8	60	0.13333
