# Supplementary material for: Dendritic cell immunotherapy followed by cART interruption during HIV-1 infection induces plasma protein markers of cellular immunity and neutrophil recruitment
Source: PLoS One. 2018 Feb 1;13(2):e0192278. doi: 10.1371/journal.pone.0192278 (PMC5794189; doi:10.1371/journal.pone.0192278)
Supplement: S3 Table — List of analytes that have borderline significance and are considered to be worth further study. (XLSX) [file pone.0192278.s007.xlsx]

## Sheet: Supplementary Table 3
Supplementary Table 3. Cox proportional hazards model with time to resuming treatment.
as the outcome variable and analyte measurements at PreVac (week 0; Figure 1),
ATI (week 15) and ATI+PVL (week 22) as the predictor variables.
Analytes		P	Corrected P
Thyroxine-Binding Globulin	TBG	0.000266	0.0423
Epithelial-Derived Neutrophil-Activating 78	ENA-78	0.00162	0.129
Mesothelin	MSLN	0.0035	0.139
Follicle-Stimulating Hormone	FSH	0.00446	0.139
Hepatocyte Growth Factor Receptor	HGF receptor	0.0062	0.139
Macrophage-Stimulating Protein	MSP	0.00627	0.139
Interleukin-16	IL-16	0.00755	0.139
Interleukin-6 receptor	IL-6R beta	0.00828	0.139
Lactoylglutathione lyase	LGL	0.0088	0.139
Endoglin	Endoglin	0.0091	0.139
Insulin like growth factor binding protein 4	IGFBP4	0.00962	0.139
Tamm-Horsfall protein	THP	0.0112	0.148
Interleukin1-8	IL-18	0.0161	0.185
Interleukin-2 receptor alpha	IL-2 receptor alpha	0.0165	0.185
Tumor necrosis factor receptor 2	TNFR2	0.0175	0.185
Intercellular Adhesion Molecule 1	ICAM-1	0.0186	0.185
CD40 Ligand	CD40-L	0.0201	0.188
Eotaxin-2	Eotaxin-2	0.0214	0.189
Vascular Cell Adhesion Molecule-1	VCAM-1	0.0237	0.193
Tetranectin	Tetranectin	0.0246	0.193
B Cell-Activating Factor	BAFF	0.0261	0.193
Complement C3	C3	0.0267	0.193
CD5 Antigen-like	CD5L	0.0282	0.195
Transferrin	Transferrin	0.0314	0.208
Macrophage Inflammatory Protein-3 beta	MIP-3 beta	0.0366	0.224
Macrophage Inflammatory Protein-3 alpha	MIP-3 alpha	0.0367	0.224
Glucose 6 Phosphate Isomerase	G6PI	0.0404	0.232
Osteopontin	Osteopontin	0.0408	0.232
Interleukin-8	IL-8	0.0448	0.246
Monokine Induced by Gamma Interferon	MIG	0.0501	0.263
